# Supplementary material for: Excessive Pregestational Weight and Maternal Obstetric Complications: The Role of Adipokines
Source: Int J Mol Sci. 2023 Sep 28;24(19):14678. doi: 10.3390/ijms241914678 (PMC10572963; doi:10.3390/ijms241914678)
Supplement: Supplementary file 1 [file ijms-24-14678-s001.zip]

Archive with 1 entries (1 files):
- ijms-2625020-supplementary.pdf
